# Supplementary material for: Occurrence and Diversity of Fungi and Their Mycotoxin Production in Common Edible and Medicinal Substances from China
Source: J Fungi (Basel). 2025 Mar 10;11(3):212. doi: 10.3390/jof11030212 (PMC11943191; doi:10.3390/jof11030212)
Supplement: Supplementary file 1 [file jof-11-00212-s001.zip]

Archive with 2 entries (2 files):
- jof-3438181_Supplementary_Materials.pdf
- jof-3438181_Table_S4.xls
