# Supplementary material for: Occurrence and Diversity of Fungi and Their Mycotoxin Production in Common Edible and Medicinal Substances from China
Source: J Fungi (Basel). 2025 Mar 10;11(3):212. doi: 10.3390/jof11030212 (PMC11943191; doi:10.3390/jof11030212)
Supplement: Supplementary file 1 [file jof-11-00212-s001.zip › jof-3438181_Table_S4.xls]

## Sheet: Table S4
Table S4. Isolates from China examined in this study.
Strain name	Species	Mycotoxin produced	Accession Number	Source
				Substances	Producing Regions
01-1D	Aspergillus niger		PV076746	Acanthopanacis senticosi radix et rhizoma seu caulis	Heilongjiang Province
01-3A	Aspergillus niger	FB2	PV076747	Acanthopanacis senticosi radix et rhizoma seu caulis	Heilongjiang Province
02-1A	Aspergillus welwitschiae		PV076850	Alismatis rhizoma	Sichuan Province
02-2A	Aspergillus niger	OTA	PV076851	Alismatis rhizoma	Sichuan Province
02-3A	Aspergillus niger		PV076852	Alismatis rhizoma	Sichuan Province
03-1A	Aspergillus niger		PV076741	Angelicae dahuricae radix	Sichuan Province
03-1B	Aspergillus flavus		PV076742	Angelicae dahuricae radix	Sichuan Province
03-3A	Aspergillus flavus	AFB1 and AFB2	PV076743	Angelicae dahuricae radix	Sichuan Province
04-1A	Aspergillus ruber		PV076748	Angelicae sinensis radix	Gansu Province
04-1B	Aspergillus fumigatus		PV076749	Angelicae sinensis radix	Gansu Province
04-1D	Aspergillus amoenus		PV076750	Angelicae sinensis radix	Gansu Province
06-2A	Aspergillus niger	FB2	PV076740	Atractylodis macrocephalae rhizoma	Sichuan Province
07-1C	Aspergillus niger		PV076768	Auricularia cornea	Jiangsu Province
08-2A	Aspergillus niger		PV076783	Cassiae semen	Anhui Province
08-2C	Aspergillus tabacinus		PV076784	Cassiae semen	Anhui Province
08-3A	Aspergillus tabacinus		PV076785	Cassiae semen	Anhui Province
09-1A	Aspergillus niger		PV076777	Chrysanthemi flos	Zhejiang Province
09-3A	Aspergillus niger		PV076778	Chrysanthemi flos	Zhejiang Province
09-3B	Aspergillus montevidensis		PV076779	Chrysanthemi flos	Zhejiang Province
09-3C	Aspergillus flavus		PV076780	Chrysanthemi flos	Zhejiang Province
09-3D	Penicillium sumatrense		PV076781	Chrysanthemi flos	Zhejiang Province
09-3E	Penicillium sp.		PV076782	Chrysanthemi flos	Zhejiang Province
10-2A	Aspergillus niger	FB2	PV076828	Crataegi fructus	Shandong Province
10-3B	Aspergillus sydowii		PV076829	Crataegi fructus	Shandong Province
11-3A	Aspergillus montevidensis		PV076830	Cuscutae semen	Inner Mongolia Autonomous Region
12-3C	Aspergillus fumigatus		PV076848	Dictyophora inausiata	Zhejiang Province
12-3E	Aspergillus welwitschiae		PV076849	Dictyophora inausiata	Zhejiang Province
13-1A	Aspergillus flavus		PV076824	Dioscoreae rhizoma	Henan Province
13-1B	Aspergillus terreus		PV076825	Dioscoreae rhizoma	Henan Province
13-2D	Aspergillus niger	FB2	PV076826	Dioscoreae rhizoma	Henan Province
13-3C	Penicillium sp.		PV076827	Dioscoreae rhizoma	Henan Province
14-1A	Penicillium chrysogenum		PV076810	Euryales semen	Jiangxi Province
14-3A	Aspergillus niger		PV076811	Euryales semen	Jiangxi Province
14-3B	Penicillium polonicum		PV076812	Euryales semen	Jiangxi Province
14-3C	Penicillium chrysogenum		PV076813	Euryales semen	Jiangxi Province
14-3D	Penicillium solitum		PV076814	Euryales semen	Jiangxi Province
16-3A	Aspergillus flavus		PV076744	Ganoderma lingzhi	Shaanxi Province
16-3B	Penicillium citrinum		PV076745	Ganoderma lingzhi	Shaanxi Province
16-1D	Penicillium citrinum		PV076855	Ganoderma lingzhi	Shaanxi Province
17-1B	Aspergillus niger	OTA	PV076853	Gardeniae fructus	Zhejiang Province
17-3A	Aspergillus tubingensis		PV076854	Gardeniae fructus	Jiangxi Province
18-2A	Penicillium chrysogenum		PV076815	Ginseng radix et rhizoma	Jilin Province
18-2B	Penicillium chrysogenum		PV076816	Ginseng radix et rhizoma	Jilin Province
18-3A	Aspergillus creber		PV076817	Ginseng radix et rhizoma	Jilin Province
19-1A	Aspergillus insuetus		PV076760	Glycyrrhizae radix et rhizoma	Inner Mongolia Autonomous Region
19-1B	Aspergillus luchuensis		PV076761	Glycyrrhizae radix et rhizoma	Inner Mongolia Autonomous Region
19-2B	Aspergillus flavus		PV076762	Glycyrrhizae radix et rhizoma	Inner Mongolia Autonomous Region
20-1A	Penicillium crustosum		PV076773	Juglandis semen	Yunnan Province
20-1B	Aspergillus flavus		PV076774	Juglandis semen	Yunnan Province
20-2A	Penicillium crustosum		PV076775	Juglandis semen	Hebei Province
21-2A	Penicillium citrinum	CTN	PV076739	Lablab semen album	Yunnan Province
22-1B	Aspergillus sydowii		PV076838	Leonuri herba	Guangdong Province
22-2A	Aspergillus niger		PV076839	Leonuri herba	Hubei Province
22-2B	Aspergillus flavus		PV076840	Leonuri herba	Hubei Province
22-3B	Aspergillus niger	FB2	PV076841	Leonuri herba	Hubei Province
23-1A	Aspergillus niger		PV076818	Mori folium	Guangdong Province
23-1B	Aspergillus chevalieri		PV076819	Mori folium	Guangdong Province
23-2A	Aspergillus niger		PV076820	Mori folium	Guangdong Province
23-2B	Aspergillus flavus		PV076821	Mori folium	Guangdong Province
23-3A	Aspergillus niger		PV076822	Mori folium	Guangdong Province
23-3B	Aspergillus flavus		PV076823	Mori folium	Guangdong Province
25-2A	Penicillium chrysogenum		PV076831	Mume fructus	Sichuan Province
25-2B	Penicillium oxalicum		PV076832	Mume fructus	Sichuan Province
26-1A	Aspergillus tubingensis		PV076795	Nelumbinis semen	Zhejiang Province
26-1B	Aspergillus flavus		PV076796	Nelumbinis semen	Zhejiang Province
26-1C	Penicillium citrinum	CTN	PV076797	Nelumbinis semen	Zhejiang Province
26-2A	Aspergillus flavus		PV076798	Nelumbinis semen	Zhejiang Province
26-2B	Penicillium citrinum		PV076799	Nelumbinis semen	Zhejiang Province
26-3A	Aspergillus flavus	AFB1 and AFB2	PV076800	Nelumbinis semen	Zhejiang Province
26-4A	Aspergillus flavus		PV076801	Nelumbinis semen	Zhejiang Province
26-5B	Aspergillus flavus	AFB1 and AFB2	PV076802	Nelumbinis semen	Zhejiang Province
26-5C	Aspergillus tamarii		PV076803	Nelumbinis semen	Zhejiang Province
26-5D	Penicillium citrinum	CTN	PV076804	Nelumbinis semen	Zhejiang Province
27-3A	Aspergillus flavus		PV076805	Ophiopogonis radix	Sichuan Province
28-1C	Aspergillus sydowii		PV076806	Ostreae concha	Guangdong Province
28-2A	Aspergillus tabacinus		PV076807	Ostreae concha	Shandong Province
28-2B	Penicillium chrysogenum		PV076808	Ostreae concha	Shandong Province
28-3A	Penicillium chrysogenum		PV076809	Ostreae concha	Shandong Province
29-1A	Aspergillus sydowii		PV076769	Panacis quinquefolii radix	Liaoning Province
29-2A	Aspergillus chevalieri		PV076770	Panacis quinquefolii radix	Liaoning Province
29-3B	Penicillium chrysogenum		PV076771	Panacis quinquefolii radix	Beijing City
29-3C	Penicillium polonicum		PV076772	Panacis quinquefolii radix	Beijing City
30-2A	Aspergillus sydowii		PV076776	Platycodonis radix	Shaanxi Province
31-1A	Aspergillus niger		PV076765	Polygonati rhizoma	Zhejiang Province
31-2A	Aspergillus welwitschiae		PV076766	Polygonati rhizoma	Zhejiang Province
31-3B	Aspergillus welwitschiae		PV076767	Polygonati rhizoma	Zhejiang Province
32-1B	Aspergillus niger	FB2	PV076842	Polygonati rodorati rhizoma	Hunan Province
32-2A	Aspergillus niger		PV076843	Polygonati rodorati rhizoma	Hunan Province
32-2C	Aspergillus welwitschiae		PV076844	Polygonati rodorati rhizoma	Hunan Province
32-3A	Aspergillus luchuensis		PV076845	Polygonati rodorati rhizoma	Hunan Province
33-1B	Aspergillus niger		PV076763	Puerariae lobatae radix	Anhui Province
33-3C	Penicillium chrysogenum		PV076764	Puerariae lobatae radix	Anhui Province
34-2A	Aspergillus welwitschiae		PV076846	Raisin tree semen	Shaanxi Province
34-3A	Aspergillus welwitschiae		PV076847	Raisin tree semen	Shaanxi Province
35-1A	Aspergillus tubingensis		PV076786	Rhodiolae crenulatae radix et rhizoma	Tibet Autonomous Region
35-1B	Penicillium glabrum		PV076787	Rhodiolae crenulatae radix et rhizoma	Tibet Autonomous Region
35-2B	Aspergillus niger		PV076788	Rhodiolae crenulatae radix et rhizoma	Tibet Autonomous Region
35-3A	Aspergillus niger		PV076789	Rhodiolae crenulatae radix et rhizoma	Tibet Autonomous Region
35-4A	Aspergillus niger	FB2 and OTA	PV076790	Rhodiolae crenulatae radix et rhizoma	Tibet Autonomous Region
36-1B	Aspergillus niger	FB2	PV076791	Rosae laevigatae fructus	Anhui Province
36-2A	Aspergillus niger		PV076792	Rosae laevigatae fructus	Jiangxi Province
36-2B	Penicillium sp.		PV076793	Rosae laevigatae fructus	Jiangxi Province
36-3A	Aspergillus luchuensis		PV076794	Rosae laevigatae fructus	Jiangxi Province
37-1B	Aspergillus niger	FB2	PV076751	Salviae miltiorrhizae radix et rhizoma	Shandong Province
37-2B	Aspergillus flavus		PV076752	Salviae miltiorrhizae radix et rhizoma	Shandong Province
37-3A	Penicillium chrysogenum		PV076753	Salviae miltiorrhizae radix et rhizoma	Shandong Province
37-3C	Aspergillus niger	FB2	PV076754	Salviae miltiorrhizae radix et rhizoma	Shandong Province
37-3D	Aspergillus ruber		PV076755	Salviae miltiorrhizae radix et rhizoma	Shandong Province
38-2A	Aspergillus montevidensis		PV076833	Schisandrae chinensis fructus	Jilin Province
38-2B	Aspergillus chevalieri		PV076834	Schisandrae chinensis fructus	Jilin Province
38-2C	Aspergillus niger		PV076835	Schisandrae chinensis fructus	Jilin Province
38-3A	Aspergillus tubingensis		PV076836	Schisandrae chinensis fructus	Jilin Province
39-2A	Aspergillus niger		PV076837	Scrophulariae radix	Hebei Province
40-1A	Aspergillus tubingensis		PV076756	Sennae folium	Yunnan Province
40-2B	Aspergillus niger		PV076757	Sennae folium	Yunnan Province
40-2C	Aspergillus egyptiacus		PV076758	Sennae folium	Yunnan Province
40-3A	Aspergillus tamarii		PV076759	Sennae folium	Yunnan Province
